# Supplementary material for: Light-Elicited and Oxygen-Saved Iridium Nanocapsule for Oxidative Damage Intensified Oncotherapy
Source: Molecules. 2023 May 28;28(11):4397. doi: 10.3390/molecules28114397 (PMC10254276; doi:10.3390/molecules28114397)
Supplement: Supplementary file 1 [file molecules-28-04397-s001.zip]

Archive with 1 entries (1 files):
- molecules-2381417-supplementary.pdf
